# Supplementary material for: Environmental enrichment reduces restricted repetitive behavior by altering gray matter microstructure
Source: PLoS One. 2024 Jul 31;19(7):e0307290. doi: 10.1371/journal.pone.0307290 (PMC11290697; doi:10.1371/journal.pone.0307290)
Supplement: S1 Data — (XLSX) [file pone.0307290.s002.xlsx]

## Sheet: Figure 1
Strain	Sex	Treatment	Total Jumps			Category	Code	Meaning
0	0	0	190			Strain	0	C57
0	0	0	282			Strain	1	C58
0	0	0	1171			Treatment	0	SH - standard housing
0	0	0	595			Treatment	1	EE - environmental enrichment
0	0	0	40			Sex	0	Male
0	0	0	348			Sex	1	Female
0	0	0	293
0	0	1	7
0	0	1	13
0	0	1	74
0	0	1	7
0	0	1	164
0	0	1	44
0	0	1	22
0	0	1	100
0	0	1	92
0	1	0	785
0	1	0	1671
0	1	0	442
0	1	0	1324
0	1	0	1002
0	1	0	2169
0	1	0	343
0	1	0	231
0	1	0	87
0	1	0	47
0	1	0	415
0	1	1	174
0	1	1	127
0	1	1	340
0	1	1	93
0	1	1	76
0	1	1	478
0	1	1	318
0	1	1	93
0	1	1	929
0	1	1	481
0	1	1	246
0	1	1	385
1	0	0	1931
1	0	0	7463
1	0	0	6485
1	0	0	574
1	0	0	9890
1	0	0	1419
1	0	0	18178
1	0	0	15316
1	0	0	16790
1	0	0	657
1	0	0	11095
1	0	0	10589
1	0	1	75
1	0	1	213
1	0	1	678
1	0	1	540
1	0	1	1531
1	0	1	471
1	0	1	718
1	0	1	325
1	0	1	506
1	0	1	890
1	0	1	1467
1	0	1	573
1	1	0	10454
1	1	0	16822
1	1	0	4043
1	1	0	14378
1	1	0	16683
1	1	0	18709
1	1	0	20351
1	1	0	11700
1	1	0	24991
1	1	0	21298
1	1	0	24096
1	1	1	152
1	1	1	158
1	1	1	307
1	1	1	144
1	1	1	359
1	1	1	205
1	1	1	1197
1	1	1	1859

## Sheet: Figure 5
R Striatum
Panel A
FA	Total Jumps
0.28771	152
0.270066	158
0.232224	307
0.218878	144
0.213574	1931
0.246531	574
0.204412	213
0.256019	1531
0.219528	10454
0.134978	16822
0.152373	14378
0.193728	4043
0.211711	1419
0.18202	18178
0.194804	15316
0.297522	657
0.217798	11095
0.240304	16790
0.241926	471
0.228589	718
0.321486	325
0.245681	506
0.182322	18709
0.236915	20351
0.124779	24991
0.201091	21298
0.17605	24096
0.165636	890
0.176222	1467
0.17802	573
0.209041	359
0.198156	205
0.213077	1197
0.27257	174
0.280602	93
0.258118	1171
0.280232	1671
0.28708	1324
0.284121	2169
0.326587	442
0.306971	164
0.30781	74
0.279609	478
0.296521	318
0.316803	44
0.268117	22
0.286445	100
0.338458	92
0.296856	595
0.299282	40
0.30537	293
0.301591	929
0.295422	481
0.270936	246
0.281651	385
0.258153	231
0.266392	343
0.252378	87
0.308415	415
Panel B
Strain	FA
C58	0.210051
C58	0.273325
C58	0.228807
C58	0.22671
C58	0.212467
C58	0.255067
C58	0.218328
C58	0.287836
C58	0.190739
C58	0.196257
C58	0.190105
C58	0.205966
C58	0.219448
C58	0.248919
C58	0.209557
C58	0.301496
C58	0.242319
C58	0.285854
C58	0.206594
C58	0.207021
C58	0.265589
C58	0.228047
C58	0.2433
C58	0.243937
C58	0.22042
C58	0.221428
C58	0.212964
C58	0.167579
C58	0.207603
C58	0.202542
C58	0.204719
C58	0.205316
C58	0.215992
C57	0.185205
C57	0.203722
C57	0.200378
C57	0.272916
C57	0.275574
C57	0.259954
C57	0.291649
C57	0.285865
C57	0.2566
C57	0.224815
C57	0.25994
C57	0.276615
C57	0.252878
C57	0.29838
C57	0.333125
C57	0.204327
C57	0.283972
C57	0.236095
C57	0.221274
C57	0.253808
C57	0.216829
C57	0.241445
C57	0.228402
C57	0.269935
C57	0.259732
C57	0.255125
L Internal Capsule
Panel A
FA	Total Jumps
0.459249	152
0.379278	158
0.385281	307
0.404092	144
0.388931	1931
0.304127	574
0.465031	213
0.473182	1531
0.377617	10454
0.397779	16822
0.455537	14378
0.434294	4043
0.427909	1419
0.344904	18178
0.371242	15316
0.46553	657
0.421896	11095
0.330106	16790
0.404149	471
0.444559	718
0.426774	325
0.435693	506
0.354188	18709
0.417296	20351
0.166523	24991
0.354325	21298
0.363845	24096
0.416968	890
0.432979	1467
0.436541	573
0.377713	359
0.388146	205
0.413635	1197
0.403206	174
0.443385	93
0.416139	1171
0.407875	1671
0.478712	1324
0.402269	2169
0.448532	442
0.486929	164
0.447032	74
0.482937	478
0.471148	318
0.514112	44
0.49591	22
0.436395	100
0.488637	92
0.429843	595
0.469179	40
0.44645	293
0.377913	929
0.412319	481
0.434111	246
0.428279	385
0.425671	231
0.390435	343
0.437386	87
0.41431	415
Panel B
Strain	FA
C58	0.459249
C58	0.379278
C58	0.385281
C58	0.404092
C58	0.388931
C58	0.304127
C58	0.465031
C58	0.473182
C58	0.377617
C58	0.397779
C58	0.455537
C58	0.434294
C58	0.427909
C58	0.344904
C58	0.371242
C58	0.46553
C58	0.421896
C58	0.330106
C58	0.404149
C58	0.444559
C58	0.426774
C58	0.435693
C58	0.354188
C58	0.417296
C58	0.166523
C58	0.354325
C58	0.363845
C58	0.416968
C58	0.432979
C58	0.436541
C58	0.377713
C58	0.388146
C58	0.413635
C57	0.403206
C57	0.443385
C57	0.416139
C57	0.407875
C57	0.478712
C57	0.402269
C57	0.448532
C57	0.486929
C57	0.447032
C57	0.482937
C57	0.471148
C57	0.514112
C57	0.49591
C57	0.436395
C57	0.488637
C57	0.429843
C57	0.469179
C57	0.44645
C57	0.377913
C57	0.412319
C57	0.434111
C57	0.428279
C57	0.425671
C57	0.390435
C57	0.437386
C57	0.41431
R Internal Capsule
Panel A
FA	Total Jumps
0.388351	152
0.361191	158
0.34034	307
0.34077	144
0.333394	1931
0.439023	574
0.361178	213
0.29251	1531
0.365613	10454
0.281186	16822
0.275905	14378
0.308567	4043
0.38256	1419
0.330855	18178
0.358681	15316
0.472142	657
0.357865	11095
0.377355	16790
0.385208	471
0.387112	718
0.430244	325
0.42652	506
0.350213	18709
0.398813	20351
0.171695	24991
0.337306	21298
0.328334	24096
0.343743	890
0.334677	1467
0.357215	573
0.346318	359
0.374417	205
0.358313	1197
0.42341	174
0.379143	93
0.400313	1171
0.425059	1671
0.42508	1324
0.413914	2169
0.443761	442
0.438903	164
0.467659	74
0.405654	478
0.441298	318
0.440707	44
0.398264	22
0.457612	100
0.471301	92
0.480381	595
0.46764	40
0.421106	293
0.399173	929
0.428891	481
0.403617	246
0.431172	385
0.383292	231
0.438054	343
0.371293	87
0.421652	415
Panel B
Strain	FA
C58	0.474236
C58	0.459624
C58	0.471889
C58	0.505469
C58	0.450228
C58	0.538117
C58	0.458325
C58	0.475635
C58	0.44478
C58	0.431384
C58	0.416161
C58	0.453882
C58	0.450063
C58	0.465722
C58	0.463162
C58	0.546439
C58	0.481227
C58	0.483737
C58	0.489092
C58	0.438744
C58	0.506512
C58	0.499791
C58	0.477317
C58	0.497441
C58	0.427994
C58	0.474533
C58	0.392476
C58	0.436091
C58	0.44508
C58	0.488912
C58	0.45211
C58	0.473374
C58	0.436653
C57	0.345967
C57	0.440814
C57	0.433411
C57	0.495694
C57	0.523918
C57	0.513549
C57	0.501416
C57	0.486552
C57	0.529017
C57	0.46965
C57	0.475819
C57	0.530271
C57	0.494933
C57	0.550096
C57	0.512022
C57	0.456588
C57	0.493498
C57	0.273408
C57	0.487964
C57	0.501314
C57	0.492967
C57	0.486357
C57	0.451634
C57	0.515051
C57	0.463824
C57	0.516761
R External Capsule
Panel A
FA	Total Jumps
0.258562	152
0.342765	158
0.260985	307
0.305637	144
0.21914	1931
0.286312	574
0.160168	213
0.293849	1531
0.291999	10454
0.22542	16822
0.17089	14378
0.243602	4043
0.172236	1419
0.178902	18178
0.182319	15316
0.29907	657
0.220066	11095
0.274001	16790
0.210493	471
0.259632	718
0.295699	325
0.294244	506
0.207855	18709
0.238142	20351
0.144296	24991
0.183762	21298
0.22316	24096
0.176671	890
0.201146	1467
0.252319	573
0.246562	359
0.262632	205
0.252906	1197
0.27546	174
0.279887	93
0.274397	1171
0.284666	1671
0.286884	1324
0.278036	2169
0.299319	442
0.320202	164
0.308583	74
0.276237	478
0.258383	318
0.31415	44
0.257905	22
0.263909	100
0.342014	92
0.299994	595
0.285304	40
0.315302	293
0.318866	929
0.350982	481
0.353048	246
0.231139	385
0.309892	231
0.224073	343
0.345055	87
0.268512	415
Panel B
Strain	FA
C58	0.272164
C58	0.230269
C58	0.292111
C58	0.301596
C58	0.234036
C58	0.260869
C58	0.219862
C58	0.300867
C58	0.238922
C58	0.234089
C58	0.206026
C58	0.245093
C58	0.22521
C58	0.25432
C58	0.231846
C58	0.286574
C58	0.271414
C58	0.262061
C58	0.208295
C58	0.223756
C58	0.232307
C58	0.234374
C58	0.268518
C58	0.226244
C58	0.255153
C58	0.202898
C58	0.232116
C58	0.234925
C58	0.208334
C58	0.227843
C58	0.254596
C58	0.229183
C58	0.218851
C57	0.236181
C57	0.239906
C57	0.213128
C57	0.297677
C57	0.290563
C57	0.287332
C57	0.288049
C57	0.329522
C57	0.314605
C57	0.247317
C57	0.234766
C57	0.286655
C57	0.27983
C57	0.288974
C57	0.323837
C57	0.274195
C57	0.259259
C57	0.280011
C57	0.239139
C57	0.282484
C57	0.292944
C57	0.241399
C57	0.280772
C57	0.270005
C57	0.286852
C57	0.230049

## Sheet: Figure 6
R Striatum
Panel A
RD	Total Jumps
0.000772	152
0.000939	158
0.001045	307
0.000894	144
0.001023	1931
0.000639	574
0.000946	213
0.000885	1531
0.000953	10454
0.001316	16822
0.001192	14378
0.001153	4043
0.001051	1419
0.001207	18178
0.000981	15316
0.001042	657
0.001134	11095
0.001113	16790
0.00124	471
0.000981	718
0.000842	325
0.001048	506
0.001244	18709
0.000994	20351
0.001906	24991
0.001072	21298
0.001346	24096
0.001444	890
0.001302	1467
0.001356	573
0.001114	359
0.001153	205
0.000935	1197
0.000634	174
0.000622	93
0.000593	1171
0.000865	1671
0.00067	1324
0.000662	2169
0.000605	442
0.000754	164
0.000653	74
0.00068	478
0.000592	318
0.00066	44
0.000696	22
0.000716	100
0.000583	92
0.000923	595
0.000848	40
0.0009	293
0.00056	929
0.000546	481
0.000787	246
0.000695	385
0.00062	231
0.00078	343
0.000777	87
0.000746	415
Panel B
Strain	RD
C58	0.000772
C58	0.000939
C58	0.001045
C58	0.000894
C58	0.001023
C58	0.000639
C58	0.000946
C58	0.000885
C58	0.000953
C58	0.001316
C58	0.001192
C58	0.001153
C58	0.001051
C58	0.001207
C58	0.000981
C58	0.001042
C58	0.001134
C58	0.001113
C58	0.00124
C58	0.000981
C58	0.000842
C58	0.001048
C58	0.001244
C58	0.000994
C58	0.001906
C58	0.001072
C58	0.001346
C58	0.001444
C58	0.001302
C58	0.001356
C58	0.001114
C58	0.001153
C58	0.000935
C57	0.000634
C57	0.000622
C57	0.000593
C57	0.000865
C57	0.00067
C57	0.000662
C57	0.000605
C57	0.000754
C57	0.000653
C57	0.00068
C57	0.000592
C57	0.00066
C57	0.000696
C57	0.000716
C57	0.000583
C57	0.000923
C57	0.000848
C57	0.0009
C57	0.00056
C57	0.000546
C57	0.000787
C57	0.000695
C57	0.00062
C57	0.00078
C57	0.000777
C57	0.000746
L Striatum
Panel A
RD	Total Jumps
0.000879	152
0.000975	158
0.001032	307
0.001039	144
0.001059	1931
0.000944	574
0.000875	213
0.000998	1531
0.001194	10454
0.001105	16822
0.000934	14378
0.001121	4043
0.000584	1419
0.001205	18178
0.000957	15316
0.001141	657
0.001126	11095
0.001367	16790
0.001258	471
0.000935	718
0.001149	325
0.001204	506
0.00115	18709
0.001146	20351
0.002086	24991
0.001242	21298
0.001243	24096
0.001182	890
0.00114	1467
0.001083	573
0.00125	359
0.001216	205
0.00084	1197
0.00052	174
0.000644	93
0.000643	1171
0.000593	1671
0.00074	1324
0.000664	2169
0.000589	442
0.000705	164
0.000678	74
0.000647	478
0.000647	318
0.000734	44
0.000695	22
0.000797	100
0.000631	92
0.000744	595
0.000886	40
0.000731	293
0.000615	929
0.000585	481
0.000739	246
0.00061	385
0.000595	231
0.000773	343
0.000844	87
0.000765	415
Panel B
Strain	RD
C58	0.000879
C58	0.000975
C58	0.001032
C58	0.001039
C58	0.001059
C58	0.000944
C58	0.000875
C58	0.000998
C58	0.001194
C58	0.001105
C58	0.000934
C58	0.001121
C58	0.000584
C58	0.001205
C58	0.000957
C58	0.001141
C58	0.001126
C58	0.001367
C58	0.001258
C58	0.000935
C58	0.001149
C58	0.001204
C58	0.00115
C58	0.001146
C58	0.002086
C58	0.001242
C58	0.001243
C58	0.001182
C58	0.00114
C58	0.001083
C58	0.00125
C58	0.001216
C58	0.00084
C57	0.00052
C57	0.000644
C57	0.000643
C57	0.000593
C57	0.00074
C57	0.000664
C57	0.000589
C57	0.000705
C57	0.000678
C57	0.000647
C57	0.000647
C57	0.000734
C57	0.000695
C57	0.000797
C57	0.000631
C57	0.000744
C57	0.000886
C57	0.000731
C57	0.000615
C57	0.000585
C57	0.000739
C57	0.00061
C57	0.000595
C57	0.000773
C57	0.000844
C57	0.000765
Corpus Callosum Body
Panel A
RD	Total Jumps
0.000747	152
0.000938	158
0.000848	307
0.000945	144
0.001009	1931
0.000974	574
0.000893	213
0.000986	1531
0.000847	10454
0.000955	16822
0.000973	14378
0.001019	4043
0.000704	1419
0.001099	18178
0.001032	15316
0.001326	657
0.000981	11095
0.001144	16790
0.00109	471
0.000848	718
0.000866	325
0.001158	506
0.001021	18709
0.000982	20351
0.00196	24991
0.001066	21298
0.001247	24096
0.000973	890
0.001158	1467
0.001005	573
0.000678	359
0.001156	205
0.000719	1197
0.000619	174
0.000693	93
0.000595	1171
0.000743	1671
0.000814	1324
0.000772	2169
0.000772	442
0.000678	164
0.000676	74
0.000766	478
0.000678	318
0.000741	44
0.000666	22
0.000975	100
0.000876	92
0.000604	595
0.000959	40
0.00081	293
0.000796	929
0.000707	481
0.00083	246
0.00082	385
0.00077	231
0.00077	343
0.000817	87
0.000917	415
Panel B
Strain	RD
C58	0.000747
C58	0.000938
C58	0.000848
C58	0.000945
C58	0.001009
C58	0.000974
C58	0.000893
C58	0.000986
C58	0.000847
C58	0.000955
C58	0.000973
C58	0.001019
C58	0.000704
C58	0.001099
C58	0.001032
C58	0.001326
C58	0.000981
C58	0.001144
C58	0.00109
C58	0.000848
C58	0.000866
C58	0.001158
C58	0.001021
C58	0.000982
C58	0.00196
C58	0.001066
C58	0.001247
C58	0.000973
C58	0.001158
C58	0.001005
C58	0.000678
C58	0.001156
C58	0.000719
C57	0.000619
C57	0.000693
C57	0.000595
C57	0.000743
C57	0.000814
C57	0.000772
C57	0.000772
C57	0.000678
C57	0.000676
C57	0.000766
C57	0.000678
C57	0.000741
C57	0.000666
C57	0.000975
C57	0.000876
C57	0.000604
C57	0.000959
C57	0.00081
C57	0.000796
C57	0.000707
C57	0.00083
C57	0.00082
C57	0.00077
C57	0.00077
C57	0.000817
C57	0.000917
Corpus Callosum Genu
Panel A
RD	Total Jumps
0.000538	152
0.000925	158
0.000659	307
0.000735	144
0.00085	1931
0.00078	574
0.000795	213
0.000817	1531
0.000778	10454
0.00082	16822
0.000881	14378
0.000821	4043
0.000555	1419
0.000938	18178
0.00093	15316
0.00124	657
0.000685	11095
0.000972	16790
0.00104	471
0.000652	718
0.000586	325
0.00102	506
0.000806	18709
0.000685	20351
0.001969	24991
0.001021	21298
0.001092	24096
0.000641	890
0.000681	1467
0.00073	573
0.000693	359
0.000946	205
0.000559	1197
0.000505	174
0.000577	93
0.00058	1171
0.00061	1671
0.000699	1324
0.000741	2169
0.000597	442
0.000728	164
0.000576	74
0.000552	478
0.000588	318
0.000788	44
0.000628	22
0.000855	100
0.0008	92
0.000589	595
0.000964	40
0.000588	293
0.000701	929
0.000662	481
0.000617	246
0.000803	385
0.0007	231
0.00062	343
0.00065	87
0.000812	415
Panel B
Strain	RD
C58	0.000538
C58	0.000925
C58	0.000659
C58	0.000735
C58	0.00085
C58	0.00078
C58	0.000795
C58	0.000817
C58	0.000778
C58	0.00082
C58	0.000881
C58	0.000821
C58	0.000555
C58	0.000938
C58	0.00093
C58	0.00124
C58	0.000685
C58	0.000972
C58	0.00104
C58	0.000652
C58	0.000586
C58	0.00102
C58	0.000806
C58	0.000685
C58	0.001969
C58	0.001021
C58	0.001092
C58	0.000641
C58	0.000681
C58	0.00073
C58	0.000693
C58	0.000946
C58	0.000559
C57	0.000505
C57	0.000577
C57	0.00058
C57	0.00061
C57	0.000699
C57	0.000741
C57	0.000597
C57	0.000728
C57	0.000576
C57	0.000552
C57	0.000588
C57	0.000788
C57	0.000628
C57	0.000855
C57	0.0008
C57	0.000589
C57	0.000964
C57	0.000588
C57	0.000701
C57	0.000662
C57	0.000617
C57	0.000803
C57	0.0007
C57	0.00062
C57	0.00065
C57	0.000812

## Sheet: Figure 7
Strain	Sex	Treatment	Total Jumps			Category	Code	Meaning
1	0	0	1392			Strain	0	C57
1	0	0	18367			Strain	1	C58
1	0	0	28516			Treatment	0	SH - standard housing
1	0	0	6630			Treatment	1	EE - environmental enrichment
1	0	0	8744			Sex	0	Male
1	0	0	13864			Sex	1	Female
1	0	1	1603
1	0	1	987
1	0	1	805
1	0	1	1311
1	1	0	6943
1	1	0	13878
1	1	0	24186
1	1	0	24595
1	1	0	24814
1	1	0	46790
1	1	1	638
1	1	1	667
1	1	1	1182
1	1	1	1225
1	1	1	1459
1	1	1	1939

## Sheet: Figure 11
R Simple Lobule
Panel A
FA	Total Jumps
0.226694	24814
0.196004	46790
0.262793	1182
0.251603	1939
0.279548	1225
0.273372	667
0.300577	638
0.315848	987
0.329257	1603
0.266016	805
0.292817	1311
0.243804	13878
0.246778	6943
0.247386	13864
0.262728	6630
0.238972	8744
Panel B
Housing	FA
SH	0.226544
SH	0.214635
EE	0.253894
EE	0.24666
EE	0.268374
EE	0.259258
EE	0.296704
EE	0.303774
EE	0.325494
EE	0.261962
EE	0.288453
SH	0.228755
SH	0.227578
SH	0.232939
SH	0.24069
SH	0.21796
Panel C
Housing	AD
SH	0.000688
SH	0.000686
EE	0.000689
EE	0.000693
EE	0.000725
EE	0.000791
EE	0.000761
EE	0.000772
EE	0.000817
EE	0.000742
EE	0.000718
SH	0.000672
SH	0.00069
SH	0.000699
SH	0.000667
SH	0.00063
Cerebellum Lobules IV-V
Panel A
FA	Total Jumps
0.267347	1182
0.279502	1939
0.294193	1225
0.281223	667
0.309199	638
0.287891	987
0.327622	1603
0.283925	805
0.295619	1311
0.234252	24814
0.186969	46790
0.252483	13878
0.259748	6943
0.258554	13864
0.27287	6630
0.245126	8744
Panel B
Housing	FA
SH	0.236903
SH	0.204307
EE	0.263633
EE	0.282589
EE	0.296908
EE	0.270424
EE	0.305563
EE	0.290458
EE	0.326054
EE	0.277904
EE	0.29662
SH	0.239928
SH	0.238067
SH	0.242555
SH	0.246524
SH	0.221478
Panel C
Housing	AD
SH	0.000722
SH	0.000692
EE	0.00071
EE	0.000735
EE	0.00076
EE	0.000792
EE	0.00078
EE	0.00077
EE	0.000855
EE	0.000785
EE	0.000732
SH	0.000696
SH	0.00071
SH	0.000716
SH	0.000691
SH	0.000647
R Spinal Nucleus of the Trigeminal Nerve
Panel A
FA	Total Jumps
0.257817	24814
0.209199	46790
0.308999	1182
0.265342	1939
0.317496	1225
0.303356	667
0.33638	638
0.31242	987
0.341547	1603
0.336212	805
0.287193	1311
0.285525	13878
0.279046	6943
0.250765	13864
0.289539	6630
0.293587	8744
Panel B
Housing	FA
SH	0.226388
SH	0.210061
EE	0.234419
EE	0.212689
EE	0.317771
EE	0.2526
EE	0.275393
EE	0.286123
EE	0.32862
EE	0.287284
EE	0.240511
SH	0.222232
SH	0.213924
SH	0.201854
SH	0.222847
SH	0.208268
Panel C
Housing	AD
SH	0.000782
SH	0.000802
EE	0.000806
EE	0.00077
EE	0.000856
EE	0.000887
EE	0.000863
EE	0.000809
EE	0.00092
EE	0.000869
EE	0.000807
SH	0.00079
SH	0.000783
SH	0.000777
SH	0.000739
SH	0.000686
L Medial Entorhinal Cortex
Panel A
FA	Total Jumps
0.194415	24814
0.145519	46790
0.227927	1182
0.249531	1939
0.260876	1225
0.267893	667
0.270281	638
0.235072	987
0.280362	1603
0.232375	805
0.232821	1311
0.217907	13878
0.181725	6943
0.200448	13864
0.202136	6630
0.171972	8744
Panel B
Housing	FA
SH	0.205495
SH	0.183631
EE	0.233942
EE	0.245318
EE	0.273562
EE	0.269339
EE	0.286886
EE	0.237459
EE	0.28499
EE	0.225257
EE	0.243178
SH	0.219776
SH	0.175626
SH	0.192535
SH	0.208447
SH	0.167117
Panel C
Housing	AD
SH	0.000808
SH	0.000783
EE	0.000835
EE	0.000863
EE	0.00088
EE	0.000908
EE	0.000906
EE	0.000813
EE	0.000922
EE	0.000851
EE	0.000834
SH	0.000802
SH	0.000782
SH	0.000812
SH	0.000799
SH	0.000731
L Primary Visual Cortex
Panel A
FA	Total Jumps
0.216347	24814
0.148219	46790
0.218748	1182
0.221191	1939
0.241257	1225
0.236804	667
0.333575	638
0.214014	987
0.283371	1603
0.226864	805
0.259718	1311
0.212449	13878
0.198587	6943
0.182565	13864
0.18038	6630
0.177862	8744
Panel B
Housing	FA
SH	0.207767
SH	0.200574
EE	0.206712
EE	0.230121
EE	0.250156
EE	0.241713
EE	0.324407
EE	0.205412
EE	0.280682
EE	0.227359
EE	0.251081
SH	0.216267
SH	0.190332
SH	0.181185
SH	0.173494
SH	0.165826
Panel C
Housing	AD
SH	0.000717
SH	0.000732
EE	0.000702
EE	0.000746
EE	0.000827
EE	0.000772
EE	0.000778
EE	0.000743
EE	0.000849
EE	0.00076
EE	0.000693
SH	0.00069
SH	0.000693
SH	0.000684
SH	0.000688
SH	0.000647
